# Supplementary material for: Single nucleotide replacement in the Atlantic salmon genome using CRISPR/Cas9 and asymmetrical oligonucleotide donors
Source: BMC Genomics. 2021 Jul 22;22:563. doi: 10.1186/s12864-021-07823-8 (PMC8296724; doi:10.1186/s12864-021-07823-8)
Supplement: Supplementary file 1 — Additional file 1: Table S1. Individual HDR efficiency. [file 12864_2021_7823_MOESM1_ESM.xlsx]

## Sheet: Sheet1
ODN	ODN concentration	Perfect HDR (%)	Erroneous HDR (%)	Other edits (%)	Wild type (%)
slc45a2_FLAG_asym	1.5 µM	17.25	18.21	64.54	0
slc45a2_FLAG_asym	1.5 µM	0.99	0	98.15	0.86
slc45a2_FLAG_asym	1.5 µM	1.67	4.05	92.4	1.88
slc45a2_FLAG_asym	1.5 µM	18.24	0.75	73.69	7.32
slc45a2_FLAG_asym	1.5 µM	8.12	3.66	83.86	4.36
slc45a2_FLAG_asym	1.5 µM	6.61	5.18	85.05	3.16
slc45a2_FLAG_asym	1.5 µM	15.02	0	84.98	0
slc45a2_FLAG_asym	1.5 µM	29.73	0	69.65	0.62
slc45a2_FLAG_asym	1.5 µM	11.45	0	87.39	1.16
slc45a2_FLAG_asym	1.5 µM	20.19	4.54	74.85	0.42
slc45a2_FLAG_asym	1.5 µM	5.84	1.68	92.48	0
slc45a2_FLAG_asym	1.5 µM	13.13	0.96	84.21	1.7
slc45a2_FLAG_asym	1.5 µM	6.71	2.47	87.6	3.22
slc45a2_FLAG_asym	1.5 µM	36.68	0.39	62.52	0.41
slc45a2_FLAG_asym	1.5 µM	23.77	0	74.59	1.64
slc45a2_FLAG_asym	1.5 µM	29.07	2.21	68.72	0
slc45a2_FLAG_asym	1.5 µM	14.71	1.93	82.36	1
slc45a2_FLAG_asym	1.5 µM	19.98	6.8	73.22	0
slc45a2_FLAG_asym	1.5 µM	0.22	0.17	99.61	0
slc45a2_FLAG_asym	1.5 µM	4.82	2.28	91.68	1.22
slc45a2_FLAG_asym	1.5 µM	6.67	0.22	91.94	1.17
slc45a2_FLAG_asym	1.5 µM	7.95	0	92.05	0
slc45a2_FLAG_asym	1.5 µM	0.97	0	97.09	1.94
slc45a2_FLAG_asym	1.5 µM	35.44	2.17	62.12	0.27
slc45a2_FLAG_asym	1.5 µM	5.1	0.41	90.08	4.41
slc45a2_FLAG_asym	1.5 µM	7.32	0	90.13	2.55
slc45a2_FLAG_asym	1.5 µM	6.85	0.24	86.98	5.93
slc45a2_FLAG_asym	1.5 µM	9.45	0.23	89.23	1.09
slc45a2_FLAG_asym	1.5 µM	35.85	1.17	62.98	0
slc45a2_FLAG_asym	1.5 µM	7.5	0.91	91.22	0.37
Average		13.58	2.02	82.85	1.56
Std		10.88	3.54	11.28	1.88
dnd1_FLAG_asym	1.5 µM	0	0	100	0
dnd1_FLAG_asym	1.5 µM	28.91	10.47	60.62	0
dnd1_FLAG_asym	1.5 µM	5.54	0	94.46	0
dnd1_FLAG_asym	1.5 µM	11.22	11.1	77.68	0
dnd1_FLAG_asym	1.5 µM	0.89	0.29	98.82	0
dnd1_FLAG_asym	1.5 µM	8.41	0	91.59	0
dnd1_FLAG_asym	1.5 µM	0	0	100	0
dnd1_FLAG_asym	1.5 µM	6.2	0	93.8	0
dnd1_FLAG_asym	1.5 µM	5.91	76.28	17.81	0
dnd1_FLAG_asym	1.5 µM	5.11	0	94.56	0.33
dnd1_FLAG_asym	1.5 µM	0	0	100	0
dnd1_FLAG_asym	1.5 µM	0	0	100	0
dnd1_FLAG_asym	1.5 µM	0.4	8.08	91.52	0
dnd1_FLAG_asym	1.5 µM	8.97	1.81	89.22	0
dnd1_FLAG_asym	1.5 µM	1.71	9.29	89	0
dnd1_FLAG_asym	1.5 µM	0	0	100	0
dnd1_FLAG_asym	1.5 µM	32.73	0.78	66.49	0
dnd1_FLAG_asym	1.5 µM	1.98	6.58	91.44	0
dnd1_FLAG_asym	1.5 µM	29.08	1.64	69.28	0
dnd1_FLAG_asym	1.5 µM	6.79	8.28	84.93	0
dnd1_FLAG_asym	1.5 µM	3.87	5.6	90.53	0
dnd1_FLAG_asym	1.5 µM	1.61	0.83	97.56	0
dnd1_FLAG_asym	1.5 µM	0.84	0.83	98.33	0
dnd1_FLAG_asym	1.5 µM	21.58	2.33	76.09	0
Average		7.57	6.01	86.41	0.01
Std		10.05	15.45	18.52	0.07
slc45a2_FLAG_asym	0.5 µM	24.22	0	75.78	0
slc45a2_FLAG_asym	0.5 µM	12.54	1.65	85.81	0
slc45a2_FLAG_asym	0.5 µM	1.09	2.03	96.88	0
slc45a2_FLAG_asym	0.5 µM	0	0	100	0
slc45a2_FLAG_asym	0.5 µM	4.06	2.6	91.83	1.51
slc45a2_FLAG_asym	0.5 µM	3.17	2.21	94.41	0.21
slc45a2_FLAG_asym	0.5 µM	11.97	7.49	80.54	0
slc45a2_FLAG_asym	0.5 µM	0.5	0	99.5	0
slc45a2_FLAG_asym	0.5 µM	1.19	1.08	96.17	1.56
slc45a2_FLAG_asym	0.5 µM	1.18	0	97.24	1.58
slc45a2_FLAG_asym	0.5 µM	2.51	0	96.94	0.55
slc45a2_FLAG_asym	0.5 µM	3.24	9.79	86.97	0
slc45a2_FLAG_asym	0.5 µM	0	0	100	0
slc45a2_FLAG_asym	0.5 µM	18.74	0.24	81.02	0
slc45a2_FLAG_asym	0.5 µM	6.56	4.91	87.06	1.47
slc45a2_FLAG_asym	0.5 µM	3.2	0.18	94.14	2.48
slc45a2_FLAG_asym	0.5 µM	0.68	0.85	98.47	0
slc45a2_FLAG_asym	0.5 µM	0	0	98.72	1.28
slc45a2_FLAG_asym	0.5 µM	9.17	0	89.75	1.08
slc45a2_FLAG_asym	0.5 µM	0.46	10.24	88.91	0.39
slc45a2_FLAG_asym	0.5 µM	1.01	0	96.47	2.52
slc45a2_FLAG_asym	0.5 µM	4.59	5.65	88.3	1.46
slc45a2_FLAG_asym	0.5 µM	14.23	0	83	2.77
Average		5.40	2.13	91.65	0.82
Std		13.33	6.46	14.17	1.88
slc45a2_FLAG_asym	4.0 µM	8.43	0	91.57	0
slc45a2_FLAG_asym	4.0 µM	7.23	1.39	83.61	7.77
slc45a2_FLAG_asym	4.0 µM	1.69	0.28	93.08	4.95
slc45a2_FLAG_asym	4.0 µM	4.09	0.18	82.65	13.08
slc45a2_FLAG_asym	4.0 µM	1.98	0	84.78	13.24
slc45a2_FLAG_asym	4.0 µM	1.01	0.93	88.23	9.83
slc45a2_FLAG_asym	4.0 µM	3.72	0	87.06	9.22
slc45a2_FLAG_asym	4.0 µM	26.1	0	52.36	21.54
slc45a2_FLAG_asym	4.0 µM	1.72	2.61	73.65	22.02
slc45a2_FLAG_asym	4.0 µM	2.42	0.18	76.4	21
slc45a2_FLAG_asym	4.0 µM	0.33	0.57	67.85	31.25
slc45a2_FLAG_asym	4.0 µM	8.73	1.34	78.04	11.89
slc45a2_FLAG_asym	4.0 µM	3.31	0	69.56	27.13
slc45a2_FLAG_asym	4.0 µM	3.61	0.48	79.06	16.85
slc45a2_FLAG_asym	4.0 µM	25.27	0	43.09	31.64
slc45a2_FLAG_asym	4.0 µM	1.28	0	76.25	22.47
slc45a2_FLAG_asym	4.0 µM	6.59	0.68	63.03	29.7
slc45a2_FLAG_asym	4.0 µM	2.57	1.16	80.75	15.52
slc45a2_FLAG_asym	4.0 µM	1.68	0.24	71.59	26.49
slc45a2_FLAG_asym	4.0 µM	2.13	0	63.83	34.04
slc45a2_FLAG_asym	4.0 µM	9.19	0.3	64.95	25.56
slc45a2_FLAG_asym	4.0 µM	4.18	3.29	55.6	36.93
slc45a2_FLAG_asym	4.0 µM	3.59	0.27	72.62	23.52
Average		5.69	0.60	73.90	19.81
Std		6.81	0.87	12.72	9.94
dnd1_SE_asym	1.5 µM	0.84	0	99.16	0
dnd1_SE_asym	1.5 µM	1.29	0	60.32	38.39
dnd1_SE_asym	1.5 µM	0	0	100	0
dnd1_SE_asym	1.5 µM	4	0	96	0
dnd1_SE_asym	1.5 µM	6.06	3.25	90.69	0
dnd1_SE_asym	1.5 µM	4.19	1.6	84.44	9.77
dnd1_SE_asym	1.5 µM	0	0	97.3	2.7
dnd1_SE_asym	1.5 µM	10.35	12.52	76.83	0.3
dnd1_SE_asym	1.5 µM	43.57	18.15	38.28	0
dnd1_SE_asym	1.5 µM	12.84	0	87.16	0
dnd1_SE_asym	1.5 µM	14.08	57.53	28.39	0
dnd1_SE_asym	1.5 µM	0	0.7	99.3	0
dnd1_SE_asym	1.5 µM	16.83	14.81	68.36	0
dnd1_SE_asym	1.5 µM	6.74	0	93.26	0
dnd1_SE_asym	1.5 µM	18.43	2.56	79.01	0
dnd1_SE_asym	1.5 µM	59.19	1.93	38.88	0
dnd1_SE_asym	1.5 µM	8.15	21.38	70.47	0
dnd1_SE_asym	1.5 µM	16.01	0	83.99	0
dnd1_SE_asym	1.5 µM	29.02	6.24	64.74	0
dnd1_SE_asym	1.5 µM	2.17	1.53	95.44	0.86
dnd1_SE_asym	1.5 µM	6.22	30.46	63.32	0
dnd1_SE_asym	1.5 µM	6.96	0	93.04	0
dnd1_SE_asym	1.5 µM	2.19	0	96.83	0.98
dnd1_SE_asym	1.5 µM	12.85	9.95	77.2	0
dnd1_SE_asym	1.5 µM	2.73	0.37	90.74	6.16
dnd1_SE_asym	1.5 µM	4.21	7.11	88.68	0
Average		12.47	8.26	78.36	0.90
Std		14.28	13.56	20.20	2.37
dnd1_SE_asym	0.15 µM	0	0	100	0
dnd1_SE_asym	0.15 µM	49.09	0	50.91	0
dnd1_SE_asym	0.15 µM	17	0	83	0
dnd1_SE_asym	0.15 µM	0	0	100	0
dnd1_SE_asym	0.15 µM	47.35	18.06	34.59	0
dnd1_SE_asym	0.15 µM	0	1.86	98.14	0
dnd1_SE_asym	0.15 µM	9.67	0	89.94	0.39
dnd1_SE_asym	0.15 µM	5.58	0	94.42	0
dnd1_SE_asym	0.15 µM	0	0	100	0
dnd1_SE_asym	0.15 µM	0.47	26.7	72.83	0
dnd1_SE_asym	0.15 µM	0	0	100	0
dnd1_SE_asym	0.15 µM	0	0	100	0
dnd1_SE_asym	0.15 µM	0	0	100	0
dnd1_SE_asym	0.15 µM	0	0	100	0
dnd1_SE_asym	0.15 µM	0	0	100	0
dnd1_SE_asym	0.15 µM	0	0	100	0
dnd1_SE_asym	0.15 µM	0	0	100	0
dnd1_SE_asym	0.15 µM	8.93	0	91.07	0
dnd1_SE_asym	0.15 µM	0	1.66	98.34	0
dnd1_SE_asym	0.15 µM	0	0	100	0
dnd1_SE_asym	0.15 µM	0	5.14	94.86	0
dnd1_SE_asym	0.15 µM	0	0	100	0
dnd1_SE_asym	0.15 µM	1.92	1.97	96.11	0
dnd1_SE_asym	0.15 µM	29.98	0	70.02	0
Average		7.39	2.41	90.18	0.02
Std		14.76	6.54	17.40	0.08
dnd1_SE_asym	4.0 µM	2.12	9.86	88.02	0
dnd1_SE_asym	4.0 µM	28.3	0	71.7	0
dnd1_SE_asym	4.0 µM	0	0	100	0
dnd1_SE_asym	4.0 µM	4.98	1.6	93.42	0
dnd1_SE_asym	4.0 µM	9.32	0.39	88.93	1.36
dnd1_SE_asym	4.0 µM	1.21	0.76	98.03	0
dnd1_SE_asym	4.0 µM	7.6	21.36	71.04	0
dnd1_SE_asym	4.0 µM	2.45	20.18	77.02	0.35
dnd1_SE_asym	4.0 µM	5.98	1.19	92.83	0
dnd1_SE_asym	4.0 µM	3.48	1.34	95.18	0
dnd1_SE_asym	4.0 µM	25.65	0	74.35	0
dnd1_SE_asym	4.0 µM	15.26	0.88	80.96	2.9
Average		7.36	3.27	86.50	0.20
Std		9.36	6.04	18.25	0.65
